# Supplementary material for: A community-engaged approach to developing common data elements: a case study from the RADx-UP Long COVID common data elements Task Force
Source: JAMIA Open. 2025 Jun 4;8(3):ooaf046. doi: 10.1093/jamiaopen/ooaf046 (PMC12136053; doi:10.1093/jamiaopen/ooaf046)
Supplement: ooaf046_Supplementary_Data [file ooaf046_supplementary_data.zip]

Archive with 8 entries (8 files):
- Supplementary CDEs 1_StarterPack(RECOVER)CDEs.pdf
- Supplementary CDEs 2_RADxUP_1.7_Legacy_Tier1_Tier2_forms.pdf
- Supplementary CDEs 3_RADxUP_1.7_Phase3_Tier1Tier2_forms.pdf
- Supplementary Survey 1_StarterPack(RECOVER)CDEs_Feedback_Survey.pdf
- Supplementary Survey 2_NovelLongCOVIDCDEs_Feedback_Survey.pdf
- Supplementary Survey 3_NovelLongCOVIDCDEs_Feedback_Survey.pdf
- Supplementary Survey Report 1_NovelLongCOVIDCDEs_FeedbackSurveyReport.pdf
- Supplementary Survey Report 2_LongCovidCDEs_EvalSurveyResults.pdf
